# Supplementary material for: The Immunity Gap Challenge: Protection against a Recent Florida Clade 2 Equine Influenza Strain
Source: Vaccines (Basel). 2018 Jul 2;6(3):38. doi: 10.3390/vaccines6030038 (PMC6161116; doi:10.3390/vaccines6030038)
Supplement: Supplementary file 1 [file vaccines-06-00038-s001.zip]

Archive with 3 entries (3 files):
- Paillot et al EIV Immunity Gap 2017 Supplementary Figure JUN18.pdf
- Paillot et al EIV Immunity Gap CONSORT 2017 Flow Diagram.pdf
- Paillot et al EIV Immunity Gap CONSORT check list.pdf
